# Supplementary material for: Unveiling Monoterpene Biosynthesis in Taiwania cryptomerioides via Functional Characterization
Source: Plants (Basel). 2021 Nov 8;10(11):2404. doi: 10.3390/plants10112404 (PMC8625326; doi:10.3390/plants10112404)
Supplement: Supplementary file 1 [file plants-10-02404-s001.zip]

Archive with 1 entries (1 files):
- plants-1417452-supplementary.pdf
